# Supplementary material for: Exendin-4-enriched exosomes from hUCMSCs alleviate diabetic nephropathy via gut microbiota and immune modulation
Source: Front Microbiol. 2024 Aug 30;15:1399632. doi: 10.3389/fmicb.2024.1399632 (PMC11392743; doi:10.3389/fmicb.2024.1399632)
Supplement: Supplementary file 3 [file Table_2.XLSX]

## Sheet: JSON
Supplementary Table 2 T1D-related gut microbiotas from Disbiome database
qualitative_outcome	disease_name	organism_name	organism_ncbi_id	subject_value	control_value	ratio	method_name	sample_name	host_type	host_id	publication_id	control_name	response_name	response_unit	hittypes
Reduced	Type 1 Diabetes	Bacteroides fragilis	817	3.8000	6.9900		16S rRNA sequencing	Faeces	Human	86	79	Healthy control	% (abundancy)	% (abundancy)
Elevated	Type 1 Diabetes	Bacteroides thetaiotaomicron	818	8.2900	1.9500		16S rRNA sequencing	Faeces	Human	86	79	Healthy control	% (abundancy)	% (abundancy)
Reduced	Type 1 Diabetes	Bacteroides vulgatus	821	0.0010	4.5400		16S rRNA sequencing	Faeces	Human	86	79	Healthy control	% (abundancy)	% (abundancy)
Reduced	Type 1 Diabetes	Eubacterium eligens	39485	0.4830	1.4800		16S rRNA sequencing	Faeces	Human	86	79	Healthy control	% (abundancy)	% (abundancy)
Reduced	Type 1 Diabetes	Eubacterium rectale	39491	0.7060	2.8590		16S rRNA sequencing	Faeces	Human	86	79	Healthy control	% (abundancy)	% (abundancy)
Reduced	Type 1 Diabetes	Faecalibacterium prausnitzii	853	0.7900	3.3200		16S rRNA sequencing	Faeces	Human	86	79	Healthy control	% (abundancy)	% (abundancy)
Elevated	Type 1 Diabetes	Bacteroides ovatus	28116	9.9400	0.6200		16S rRNA sequencing	Faeces	Human	86	79	Healthy control	% (abundancy)	% (abundancy)
Elevated	Type 1 Diabetes	Bacteriodes uniformis	820	2.5500	1.3100		16S rRNA sequencing	Faeces	Human	86	79	Healthy control	% (abundancy)	% (abundancy)
Reduced	Type 1 Diabetes	Prevotella	59823	9.0300	10.9500		qPCR	Faeces	Human	87	80	Healthy control	Log10	Log10
Reduced	Type 1 Diabetes	Blautia coccoides	1532	6.9900	8.6400		qPCR	Faeces	Human	87	80	Healthy control	Log10	Log10
Reduced	Type 1 Diabetes	Bifidobacterium	41200	3.1200	5.6500		qPCR	Faeces	Human	87	80	Healthy control	Log10	Log10
Reduced	Type 1 Diabetes	Lactobacillus	1591	3.4700	4.2300		qPCR	Faeces	Human	87	80	Healthy control	Log10	Log10
Elevated	Type 1 Diabetes	Clostridium	1506	6.8700	4.8500		qPCR	Faeces	Human	87	80	Healthy control	Log10	Log10
Elevated	Type 1 Diabetes	Veillonella	29465	8.9300	6.7600		qPCR	Faeces	Human	87	80	Healthy control	Log10	Log10
Elevated	Type 1 Diabetes	Bacteroides	29523	10.6700	8.6400		qPCR	Faeces	Human	87	80	Healthy control	Log10	Log10
Reduced	Type 1 Diabetes	Roseburia faecis	301302				16S rRNA pyrosequencing	Faeces	Human	424	373	Healthy control
Reduced	Type 1 Diabetes	Bacteroides thetaiotaomicron	818				16S rRNA pyrosequencing	Faeces	Human	424	373	Healthy control
Elevated	Type 1 Diabetes	Bacteroides	29523				16S rRNA pyrosequencing	Faeces	Human	424	373	Healthy control
Reduced	Type 1 Diabetes	Clostridium xylanovorans	100134				16S rRNA pyrosequencing	Faeces	Human	424	373	Healthy control
Elevated	Type 1 Diabetes	Bifidobacterium animalis	28025				16S rRNA pyrosequencing	Faeces	Human	424	373	Healthy control
Elevated	Type 1 Diabetes	Bacteroides vulgatus	821				16S rRNA pyrosequencing	Faeces	Human	424	373	Healthy control
Elevated	Type 1 Diabetes	Streptococcus	1306				16S rRNA sequencing	Tissue biopsie	Human	334	290	Healthy control
Reduced	Type 1 Diabetes	Lachnospiraceae	186803				16S rRNA sequencing	Tissue biopsie	Human	334	290	Healthy control
Reduced	Type 1 Diabetes	Peptostreptococcaceae	186804				16S rRNA sequencing	Tissue biopsie	Human	334	290	Healthy control
Reduced	Type 1 Diabetes	Pasteurellaceae	712				16S rRNA sequencing	Tissue biopsie	Human	334	290	Healthy control
Reduced	Type 1 Diabetes	Prevotella	59823				16S rRNA sequencing	Tissue biopsie	Human	334	290	Healthy control
Reduced	Type 1 Diabetes	Peptoniphilus gorbachii	411567				16S rRNA pyrosequencing	Faeces	Human	424	373	Healthy control
Elevated	Type 1 Diabetes	Lactobacillus acidophilus	1579				16S rRNA pyrosequencing	Faeces	Human	424	373	Healthy control
Elevated	Type 1 Diabetes	Bacteroides ovatus	28116				16S rRNA pyrosequencing	Faeces	Human	424	373	Healthy control
Reduced	Type 1 Diabetes	Acetanaerobacterium elongatum	258515				16S rRNA pyrosequencing	Faeces	Human	424	373	Healthy control
Elevated	Type 1 Diabetes	Clostridium perfringens	1502				16S rRNA pyrosequencing	Faeces	Human	424	373	Healthy control
Elevated	Type 1 Diabetes	Bacteroides fragilis	817				16S rRNA pyrosequencing	Faeces	Human	424	373	Healthy control
Elevated	Type 1 Diabetes	Streptococcus mitis	28037				Metagenomic sequencing	Faeces	Human	662	583	Healthy control
Elevated	Type 1 Diabetes	Streptococcus oralis	1303				Metagenomic sequencing	Faeces	Human	662	583	Healthy control
Elevated	Type 1 Diabetes	Streptococcus pneumoniae	1313				Metagenomic sequencing	Faeces	Human	662	583	Healthy control
Elevated	Type 1 Diabetes	Bifidobacterium pseudocatenulatum	28026				Metagenomic sequencing	Faeces	Human	662	583	Healthy control
Elevated	Type 1 Diabetes	Roseburia hominis	301301				Metagenomic sequencing	Faeces	Human	662	583	Healthy control
Elevated	Type 1 Diabetes	Alistipes shahii	328814				Metagenomic sequencing	Faeces	Human	662	583	Healthy control
Elevated	Type 1 Diabetes	Bacteroides vulgatus	821				Metagenomic sequencing	Faeces	Human	662	583	Healthy control
Reduced	Type 1 Diabetes	Lactobacillus rhamnosus	47715				Metagenomic sequencing	Faeces	Human	662	583	Healthy control
Reduced	Type 1 Diabetes	Bifidobacterium dentium	1689				Metagenomic sequencing	Faeces	Human	662	583	Healthy control
Reduced	Type 1 Diabetes	Streptococcus thermophiles	1308				Metagenomic sequencing	Faeces	Human	662	583	Healthy control
Reduced	Type 1 Diabetes	Lactococcus lactis	1358				Metagenomic sequencing	Faeces	Human	662	583	Healthy control
Elevated	Type 1 Diabetes	Bacteroides	29523	72.1100	58.4500		16S rRNA sequencing	Faeces	Human	665	585	Healthy control	% (abundancy)	% (abundancy)
Elevated	Type 1 Diabetes	Prevotella	59823	1.9500	1.4200		16S rRNA sequencing	Faeces	Human	665	585	Healthy control	% (abundancy)	% (abundancy)
Elevated	Type 1 Diabetes	Ruminococcus	41978	17.1900	8.8500		16S rRNA sequencing	Faeces	Human	665	585	Healthy control	% (abundancy)	% (abundancy)
Elevated	Type 1 Diabetes	Blautia	572511	15.5000	3.7400		16S rRNA sequencing	Faeces	Human	665	585	Healthy control	% (abundancy)	% (abundancy)
Elevated	Type 1 Diabetes	Veillonella	29465	21.5900	7.2000		16S rRNA sequencing	Faeces	Human	665	585	Healthy control	% (abundancy)	% (abundancy)
Elevated	Type 1 Diabetes	Streptococcus	1306	4.8600	1.4700		16S rRNA sequencing	Faeces	Human	665	585	Healthy control	% (abundancy)	% (abundancy)
Reduced	Type 1 Diabetes	Lachnospira	28050	5.3400	15.2500		16S rRNA sequencing	Faeces	Human	665	585	Healthy control	% (abundancy)	% (abundancy)
Reduced	Type 1 Diabetes	Roseburia	841	1.3500	6.9900		16S rRNA sequencing	Faeces	Human	665	585	Healthy control	% (abundancy)	% (abundancy)
Reduced	Type 1 Diabetes	Anaerostipes	207244	2.1500	5.7900		16S rRNA sequencing	Faeces	Human	665	585	Healthy control	% (abundancy)	% (abundancy)
Reduced	Type 1 Diabetes	Faecalibacterium	216851	4.2100	13.2600		16S rRNA sequencing	Faeces	Human	665	585	Healthy control	% (abundancy)	% (abundancy)
Reduced	Type 1 Diabetes	Bifidobacterium	41200	1.9300	6.7500		16S rRNA sequencing	Faeces	Human	665	585	Healthy control	% (abundancy)	% (abundancy)
Elevated	Type 1 Diabetes	Sutterella	40544	61.3000	57.0700		16S rRNA sequencing	Faeces	Human	665	585	Healthy control	% (abundancy)	% (abundancy)
Elevated	Type 1 Diabetes	Enterobacter	42895	16.1800	6.9900		16S rRNA sequencing	Faeces	Human	665	585	Healthy control	% (abundancy)	% (abundancy)
Elevated	Type 1 Diabetes	Thalassospira	168934				16S rRNA sequencing	Faeces	Human	700	611	Healthy control
Elevated	Type 1 Diabetes	Succiniclasticum	40840			0.0010	16S rRNA sequencing	Faeces	Human	700	611	Healthy control	p-value
Reduced	Type 1 Diabetes	Alistipes	239759			0.0090	16S rRNA sequencing	Faeces	Human	700	611	Healthy control	p-value
Reduced	Type 1 Diabetes	Lactobacillus	1591			0.0300	16S rRNA sequencing	Faeces	Human	700	611	Healthy control	p-value
Reduced	Type 1 Diabetes	Staphylococcus	29387			0.0170	16S rRNA sequencing	Faeces	Human	700	611	Healthy control	p-value
Elevated	Type 1 Diabetes	Bacteroides dorei	357276				16S rRNA sequencing	Faeces	Human	708	618	Healthy control
Elevated	Type 1 Diabetes	Bacteroides vulgatus	821				16S rRNA sequencing	Faeces	Human	708	618	Healthy control
Reduced	Type 1 Diabetes	Clostridium cluster XIVa					Human Intestinal Tract Chip (HITChip)	Faeces	Human	712	622	Healthy control
Reduced	Type 1 Diabetes	Lactobacillus plantarum	1590				Human Intestinal Tract Chip (HITChip)	Faeces	Human	712	622	Healthy control
Elevated	Type 1 Diabetes	Streptococcus mitis	28037				Human Intestinal Tract Chip (HITChip)	Faeces	Human	712	622	Healthy control
Reduced	Type 1 Diabetes	Clostridium cluster IV					Human Intestinal Tract Chip (HITChip)	Faeces	Human	712	622	Healthy control
Elevated	Type 1 Diabetes	Gemella sanguinis	84135	80.0000	30.0000		PCR-DGGE	Faeces	Human	729	638	Healthy control	% (prevalence)	% (prevalence)
Elevated	Type 1 Diabetes	Dialister invisus	218538	90.0000	0.0000		PCR-DGGE	Faeces	Human	729	638	Healthy control	% (prevalence)	% (prevalence)
Elevated	Type 1 Diabetes	Bifidobacterium longum	216816	60.0000	0.0000		PCR-DGGE	Faeces	Human	729	638	Healthy control	% (prevalence)	% (prevalence)
Elevated	Type 1 Diabetes	Enterobacteriaceae	543	37.1000	8.6000		Cell culture	Faeces	Human	751	658	Healthy control	% increased colonization
Elevated	Type 1 Diabetes	Bifidobacterium	41200	22.9000	2.9000		Cell culture	Faeces	Human	751	658	Healthy control	% increased colonization
Elevated	Type 1 Diabetes	Candida albicans	5476	50.0000	14.3000		Cell culture	Faeces	Human	751	658	Healthy control	% increased colonization
Reduced	Type 1 Diabetes	Prevotella	59823	2.7400	37.4200		16S rRNA pyrosequencing	Faeces	Human	755	662	Healthy control	% (abundancy)	% (abundancy)
Elevated	Type 1 Diabetes	Bacteroides	29523	44.7400	12.3300		16S rRNA pyrosequencing	Faeces	Human	755	662	Healthy control	% (abundancy)	% (abundancy)
Reduced	Type 1 Diabetes	Acidaminococcus	904	0.1300	1.9500		16S rRNA pyrosequencing	Faeces	Human	755	662	Healthy control	% (abundancy)	% (abundancy)
Reduced	Type 1 Diabetes	Megamonas	158846	0.1300	1.2300		16S rRNA pyrosequencing	Faeces	Human	755	662	Healthy control	% (abundancy)	% (abundancy)
Reduced	Type 1 Diabetes	Akkermansia muciniphila	239935			0.0410	qPCR	Faeces	Human	1014	894	Healthy control	p-value
Reduced	Type 1 Diabetes	Faecalibacterium prausnitzii	853			0.0300	qPCR	Faeces	Human	1014	894	Healthy control	p-value
Reduced	Type 1 Diabetes	Circoviridae	39724			0.0260	Metagenomic sequencing	Faeces	Human	1097	981	Healthy control	p-value
Elevated	Type 1 Diabetes	Saccharomyces	4930				ITS2 sequencing	Faeces	Human	1269	1147	Healthy control
Elevated	Type 1 Diabetes	Candida	1535326				ITS2 sequencing	Faeces	Human	1269	1147	Healthy control
Reduced	Type 1 Diabetes	Verticillium	264599				ITS2 sequencing	Faeces	Human	1269	1147	Healthy control
Reduced	Type 1 Diabetes	Bacteroidales	171549				16S rRNA sequencing	Faeces	Human	1269	1147	Healthy control
Elevated	Type 1 Diabetes	Clostridiales	186802				16S rRNA sequencing	Faeces	Human	1269	1147	Healthy control
Reduced	Type 1 Diabetes	Lachnospira	28050	0.3000	0.7610		V4 region 16s rDNA sequencing	Faeces	Human	701	186	Healthy control	% (abundancy)	% (abundancy)
Elevated	Type 1 Diabetes	Blautia	572511	2.2700	0.8430		V4 region 16s rDNA sequencing	Faeces	Human	701	186	Healthy control	% (abundancy)	% (abundancy)
Reduced	Type 1 Diabetes	Haemophilus	724	0.1750	0.4790		V4 region 16s rDNA sequencing	Faeces	Human	701	186	Healthy control	% (abundancy)	% (abundancy)
Reduced	Type 1 Diabetes	Acidaminococcus	904	0.0000	0.0710		V4 region 16s rDNA sequencing	Faeces	Human	701	186	Healthy control	% (abundancy)	% (abundancy)
Reduced	Type 1 Diabetes	Dialister	39948	0.0630	0.7720		V4 region 16s rDNA sequencing	Faeces	Human	701	186	Healthy control	% (abundancy)	% (abundancy)
Reduced	Diabetic nephropathy	Prevotella	59823				16S rRNA sequencing	Faeces	Human	1122	1006	Healthy control
Elevated	Diabetic nephropathy	Coriobacteriaceae	84107				16S rRNA sequencing	Faeces	Human	1122	1006	Healthy control
Elevated	Diabetic nephropathy	Shigella	625				16S rRNA sequencing	Faeces	Human	1122	1006	Healthy control
