# Supplementary material for: Exendin-4-enriched exosomes from hUCMSCs alleviate diabetic nephropathy via gut microbiota and immune modulation
Source: Front Microbiol. 2024 Aug 30;15:1399632. doi: 10.3389/fmicb.2024.1399632 (PMC11392743; doi:10.3389/fmicb.2024.1399632)
Supplement: Supplementary file 5 [file Table_4.XLSX]

## Sheet: Table 1
Supplementary Table 4 T1D-related gut microbiotas from gutMDisorder database
Association Type	Human/Mouse	Disordered (ID)	Intervention (ID)	Intestinal Microbial Community (ID)	Classification	Modification	Sequencing Technology	PMID	Microbial Mediation	Details
Gut microbiota associated with disorder	human	type 1 diabetes mellitus (DOID:9744)	-	Blautia (572511, gm0117)	genus	Increase	16S rRNA sequences	27231166	microbial-mediated	details
Gut microbiota associated with disorder	human	type 1 diabetes mellitus (DOID:9744)	-	Lachnospira (28050, gm0384)	genus	Decrease	16S rRNA sequences	27231166	microbial-mediated	details
Gut microbiota associated with disorder	human	type 1 diabetes mellitus (DOID:9744)	-	Dialister (39948, gm0262)	genus	Decrease	16S rRNA sequences	27231166	microbial-mediated	details
Gut microbiota associated with disorder	human	type 1 diabetes mellitus (DOID:9744)	-	Haemophilus (724, gm0357)	genus	Decrease	16S rRNA sequences	27231166	microbial-mediated	details
Gut microbiota associated with disorder	human	type 1 diabetes mellitus (DOID:9744)	-	Pasteurellaceae (712, gm0505)	family	Decrease	16S rRNA sequences	27231166	microbial-mediated	details
Gut microbiota associated with disorder	human	type 1 diabetes mellitus (DOID:9744)	-	Acidaminococcus (904, gm0006)	genus	Decrease	16S rRNA sequences	27231166	microbial-mediated	details
Gut microbiota associated with disorder	human	type 1 diabetes mellitus (DOID:9744)	-	Pasteurellales (135625, gm0506)	order	Decrease	16S rRNA sequences	27231166	microbial-mediated	details
Gut microbiota associated with disorder	human	type 1 diabetes mellitus (DOID:9744)	-	Caulobacterales (204458, gm0163)	order	Decrease	16S rRNA sequences	27231166	microbial-mediated	details
Gut microbiota associated with disorder	human	type 1 diabetes mellitus (DOID:9744)	-	Micrococcales (85006, gm0445)	family	Decrease	16S rRNA sequences	27231166	microbial-mediated	details
Gut microbiota associated with disorder	human	type 1 diabetes mellitus (DOID:9744)	-	Intestinimonas (1392389, gm0378)	genus	Decrease	16S rRNA sequences	27231166	microbial-mediated	details
Gut microbiota associated with disorder	human	type 1 diabetes mellitus (DOID:9744)	-	Roseburia (841, gm0571)	genus	Decrease	16S rDNA sequences	30121305	microbial-mediated	details
Gut microbiota associated with disorder	human	type 1 diabetes mellitus (DOID:9744)	-	Escherichia (561, gm0304)	genus	Increase	16S rDNA sequences	30121305	microbial-mediated	details
Gut microbiota associated with disorder	human	type 1 diabetes mellitus (DOID:9744)	-	Eubacterium (1730, gm0309)	genus	Decrease	16S rDNA sequences	30121305	microbial-mediated	details
Gut microbiota associated with disorder	human	type 1 diabetes mellitus (DOID:9744)	-	Ruminococcaceae (541000, gm0581)	family	Decrease	16S rRNA sequences	29733871	microbial-mediated	details
Gut microbiota associated with disorder	human	type 1 diabetes mellitus (DOID:9744)	-	Fusobacteria (32066, gm0341)	phylum	Decrease	16S rRNA sequences	29733871	microbial-mediated	details
Gut microbiota associated with disorder	human	type 1 diabetes mellitus (DOID:9744)	-	Veillonellaceae (31977, gm0680)	family	Decrease	16S rRNA sequences	29733871	microbial-mediated	details
Gut microbiota associated with disorder	human	type 1 diabetes mellitus (DOID:9744)	-	Phascolarctobacterium (33024, gm0524)	genus	Decrease	16S rRNA sequences	29733871	microbial-mediated	details
Gut microbiota associated with disorder	human	type 1 diabetes mellitus (DOID:9744)	-	Porphyromonadaceae (171551, gm0532)	family	Increase	16S rRNA sequences	29733871	microbial-mediated	details
Gut microbiota associated with disorder	human	type 1 diabetes mellitus (DOID:9744)	-	Paenibacillaceae (186822, gm0489)	family	Decrease	16S rRNA sequences	29733871	microbial-mediated	details
Gut microbiota associated with disorder	human	type 1 diabetes mellitus (DOID:9744)	-	Bifidobacterium longum (216816, gm0112)	species	Increase	denaturing gradient gel electrophoresis	26891226	microbial-mediated	details
Gut microbiota associated with disorder	human	type 1 diabetes mellitus (DOID:9744)	-	Dialister invisus (218538, gm0263)	species	Increase	denaturing gradient gel electrophoresis	26891226	microbial-mediated	details
Gut microbiota associated with disorder	human	type 1 diabetes mellitus (DOID:9744)	-	Gemella sanguinis (84135, gm0353)	species	Increase	denaturing gradient gel electrophoresis	26891226	microbial-mediated	details
Gut microbiota associated with disorder	human	type 1 diabetes mellitus (DOID:9744)	-	Bacteroides (816, gm0077)	genus	Increase	16S rRNA sequences	26068542	microbial-mediated	details
Gut microbiota associated with disorder	human	type 1 diabetes mellitus (DOID:9744)	-	Prevotella (838, gm0535)	genus	Decrease	16S rRNA sequences	26068542	microbial-mediated	details
Gut microbiota associated with disorder	human	type 1 diabetes mellitus (DOID:9744)	-	Bacteroides (816, gm0077)	genus	Increase	16S rRNA sequences	24448554	microbial-mediated	details
