# Supplementary material for: Exendin-4-enriched exosomes from hUCMSCs alleviate diabetic nephropathy via gut microbiota and immune modulation
Source: Front Microbiol. 2024 Aug 30;15:1399632. doi: 10.3389/fmicb.2024.1399632 (PMC11392743; doi:10.3389/fmicb.2024.1399632)
Supplement: Supplementary file 6 [file Table_5.XLSX]

## Sheet: Sheet1
Supplementary Table 5 T1D-related gut microbiotas from MASI database
Browse | MASI
Microbe Name	Microbiota Site	Disease Name	Association Category	Association	References
Actinobacteria	Gastrointestinal tract	Type 1 diabetes	Microbe abundance associates with disease	Increase	22043294
Alistipes	Gastrointestinal tract	Type 1 diabetes	Microbe abundance associates with disease	Increase	22043294
Bacteroidaceae	Gastrointestinal tract	Type 1 diabetes	Microbe abundance associates with disease	Increase	20613793
Bacteroides	Gastrointestinal tract	Type 1 diabetes	Microbe abundance associates with disease	Increase	26068542
Bacteroides	Gastrointestinal tract	Type 1 diabetes	Microbe abundance associates with disease	Increase	24448554
Bacteroides	Gastrointestinal tract	Type 1 diabetes	Microbe abundance associates with disease	Increase	20613793
Bacteroides	Gastrointestinal tract	Type 1 diabetes	Microbe abundance associates with disease	Increase	22043294
Bacteroides ovatus	Gastrointestinal tract	Type 1 diabetes	Microbe abundance associates with disease	Increase	20613793
Bacteroides thetaiotaomicron	Gastrointestinal tract	Type 1 diabetes	Microbe abundance associates with disease	Increase	20613793
Bacteroides uniformis	Gastrointestinal tract	Type 1 diabetes	Microbe abundance associates with disease	Increase	20613793
Bacteroidetes	Gastrointestinal tract	Type 1 diabetes	Microbe abundance associates with disease	Increase	20613793
Bacteroidetes	Gastrointestinal tract	Type 1 diabetes	Microbe abundance associates with disease	Increase	22043294
Bifidobacterium	Gastrointestinal tract	Type 1 diabetes	Microbe abundance associates with disease	Increase	22043294
Bifidobacterium longum	Gastrointestinal tract	Type 1 diabetes	Microbe abundance associates with disease	Increase	26891226
Blautia	Gastrointestinal tract	Type 1 diabetes	Microbe abundance associates with disease	Increase	27231166
Collinsella	Gastrointestinal tract	Type 1 diabetes	Microbe abundance associates with disease	Increase	22043294
Enterobacter	Gastrointestinal tract	Type 1 diabetes	Microbe abundance associates with disease	Increase	22043294
Escherichia	Gastrointestinal tract	Type 1 diabetes	Microbe abundance associates with disease	Increase	30121305
Escherichia	Gastrointestinal tract	Type 1 diabetes	Microbe abundance associates with disease	Increase	22043294
Eubacterium	Gastrointestinal tract	Type 1 diabetes	Microbe abundance associates with disease	Increase	22043294
Klebsiella	Gastrointestinal tract	Type 1 diabetes	Microbe abundance associates with disease	Increase	22043294
Porphyromonadaceae	Gastrointestinal tract	Type 1 diabetes	Microbe abundance associates with disease	Increase	29733871
Proteobacteria	Gastrointestinal tract	Type 1 diabetes	Microbe abundance associates with disease	Increase	22043294
Rikenellaceae	Gastrointestinal tract	Type 1 diabetes	Microbe abundance associates with disease	Increase	20613793
Streptococcus	Gastrointestinal tract	Type 1 diabetes	Microbe abundance associates with disease	Increase	22043294
Akkermansia	Gastrointestinal tract	Type 1 diabetes	Microbe abundance associates with disease	Decrease	22043294
Anaerotruncus	Gastrointestinal tract	Type 1 diabetes	Microbe abundance associates with disease	Decrease	22043294
Bacillus	Gastrointestinal tract	Type 1 diabetes	Microbe abundance associates with disease	Decrease	22043294
Bacteroides fragilis	Gastrointestinal tract	Type 1 diabetes	Microbe abundance associates with disease	Decrease	20613793
Bacteroides vulgatus	Gastrointestinal tract	Type 1 diabetes	Microbe abundance associates with disease	Decrease	20613793
Clostridia	Gastrointestinal tract	Type 1 diabetes	Microbe abundance associates with disease	Decrease	20613793
Eubacterium	Gastrointestinal tract	Type 1 diabetes	Microbe abundance associates with disease	Decrease	30121305
Faecalibacterium	Gastrointestinal tract	Type 1 diabetes	Microbe abundance associates with disease	Decrease	20613793
Faecalibacterium	Gastrointestinal tract	Type 1 diabetes	Microbe abundance associates with disease	Decrease	22043294
Firmicutes	Gastrointestinal tract	Type 1 diabetes	Microbe abundance associates with disease	Decrease	20613793
Firmicutes	Gastrointestinal tract	Type 1 diabetes	Microbe abundance associates with disease	Decrease	22043294
Fusobacteria	Gastrointestinal tract	Type 1 diabetes	Microbe abundance associates with disease	Decrease	29733871
Fusobacteria	Gastrointestinal tract	Type 1 diabetes	Microbe abundance associates with disease	Decrease	22043294
Lachnospiraceae	Gastrointestinal tract	Type 1 diabetes	Microbe abundance associates with disease	Decrease	20613793
Lactobacillus	Gastrointestinal tract	Type 1 diabetes	Microbe abundance associates with disease	Decrease	22043294
Lactococcus	Gastrointestinal tract	Type 1 diabetes	Microbe abundance associates with disease	Decrease	22043294
Odoribacter	Gastrointestinal tract	Type 1 diabetes	Microbe abundance associates with disease	Decrease	22043294
Oscillibacter	Gastrointestinal tract	Type 1 diabetes	Microbe abundance associates with disease	Decrease	22043294
Oscillospira	Gastrointestinal tract	Type 1 diabetes	Microbe abundance associates with disease	Decrease	22043294
Parabacteroides	Gastrointestinal tract	Type 1 diabetes	Microbe abundance associates with disease	Decrease	22043294
Phascolarctobacterium	Gastrointestinal tract	Type 1 diabetes	Microbe abundance associates with disease	Decrease	29733871
Phascolarctobacterium	Gastrointestinal tract	Type 1 diabetes	Microbe abundance associates with disease	Decrease	22043294
Porphyromonadaceae	Gastrointestinal tract	Type 1 diabetes	Microbe abundance associates with disease	Decrease	20613793
Prevotella	Gastrointestinal tract	Type 1 diabetes	Microbe abundance associates with disease	Decrease	26068542
Prevotella	Gastrointestinal tract	Type 1 diabetes	Microbe abundance associates with disease	Decrease	22043294
Roseburia	Gastrointestinal tract	Type 1 diabetes	Microbe abundance associates with disease	Decrease	30121305
Roseburia	Gastrointestinal tract	Type 1 diabetes	Microbe abundance associates with disease	Decrease	22043294
Ruminococcaceae	Gastrointestinal tract	Type 1 diabetes	Microbe abundance associates with disease	Decrease	29733871
Ruminococcaceae	Gastrointestinal tract	Type 1 diabetes	Microbe abundance associates with disease	Decrease	20613793
Subdoligranulum	Gastrointestinal tract	Type 1 diabetes	Microbe abundance associates with disease	Decrease	22043294
Sutterella	Gastrointestinal tract	Type 1 diabetes	Microbe abundance associates with disease	Decrease	22043294
Verrucomicrobia	Gastrointestinal tract	Type 1 diabetes	Microbe abundance associates with disease	Decrease	22043294
