# Supplementary material for: Exendin-4-enriched exosomes from hUCMSCs alleviate diabetic nephropathy via gut microbiota and immune modulation
Source: Front Microbiol. 2024 Aug 30;15:1399632. doi: 10.3389/fmicb.2024.1399632 (PMC11392743; doi:10.3389/fmicb.2024.1399632)
Supplement: Supplementary file 7 [file Table_6.XLSX]

## Sheet: Sheet1
Supplementary Table 6 DN-related gut microbiotas from Disbiome database
qualitative_outcome	disease_name	organism_name	organism_ncbi_id	subject_value	control_value	ratio	method_name	sample_name	host_type	host_id	publication_id	control_name
Reduced	Diabetic nephropathy	Prevotella	59823				16S rRNA sequencing	Faeces	Human	1122	1006	Healthy control
Elevated	Diabetic nephropathy	Coriobacteriaceae	84107				16S rRNA sequencing	Faeces	Human	1122	1006	Healthy control
Elevated	Diabetic nephropathy	Shigella	625				16S rRNA sequencing	Faeces	Human	1122	1006	Healthy control
